# Supplementary material for: A novel emergency medical services protocol to improve treatment time for large vessel occlusion strokes
Source: PLoS One. 2022 Feb 25;17(2):e0264539. doi: 10.1371/journal.pone.0264539 (PMC8880856; doi:10.1371/journal.pone.0264539)
Supplement: S1 Table — (XLSX) [file pone.0264539.s001.xlsx]

## Sheet: Sheet1
S1. Emergent transfers using the conventional transfer system.
Time to transfer (min)	Diagnosis
117	Aortic Dissection-Type B
310	Aortic Stenosis
499	Aortic Stenosis
180	ARDS - Acute respiratory distress syndrome
131	Assault
169	AVM ( arterio venous malformation )
246	CAD -Coronary Artery Disease
246	CAD -Coronary Artery Disease
252	Cardiomyopathy
612	Catatonia
2112	Catatonia
388	DVT -Deep Vein Thrombosis
1836	Endocarditis
332	Endocarditis
3085	Endocarditis
1702	Endocarditis
7378	Endocarditis
244	Fetal arrhythmia
351	GSW
212	GSW
93	GSW
314	Labor
388	Mitral Valve Prolapse
446	NSTEMI
135	Premature Labor
248	Premature Labor
158	Preterm Labor
127	Preterm Labor
155	Respiratory Failure
247	Respiratory Failure
315	Respiratory Failure
321	RESPIRATORY FAILURE COVID 19
246	RESPIRATORY FAILURE COVID 19
380	RESPIRATORY FAILURE COVID 19
545	sexual abuse
516	Shock - Cardiogenic
323	STEMI
321	Subarachnoid Hemorrhage
